# Supplementary material for: Theory and development of biplanar active shim coils for a permanent NMR analyzer
Source: PLoS One. 2017 Jul 24;12(7):e0181552. doi: 10.1371/journal.pone.0181552 (PMC5524427; doi:10.1371/journal.pone.0181552)
Supplement: S1 Table — (XLSX) [file pone.0181552.s001.xlsx]

## Sheet: Sheet1
After shiming			Before shiming
T*(ms)	FID		T*(ms)	FID
0	4256.76		0	4176.62
0.01	4257.18		0.01	4171.45
0.02	4254.93		0.02	4166.75
0.03	4257.58		0.03	4154.87
0.04	4256.19		0.04	4148.89
0.05	4256.68		0.05	4145.65
0.06	4253.82		0.06	4138.81
0.07	4249.72		0.07	4126.37
0.08	4250.29		0.08	4126.63
0.09	4252.69		0.09	4114.98
0.1	4251.41		0.1	4110.87
0.11	4246.66		0.11	4102.65
0.12	4251.27		0.12	4092.94
0.13	4249.35		0.13	4087.57
0.14	4249.78		0.14	4080.8
0.15	4249.83		0.15	4069.4
0.16	4244.51		0.16	4059.63
0.17	4246.21		0.17	4054.31
0.18	4244.6		0.18	4045.29
0.19	4248.59		0.19	4037.41
0.2	4244.47		0.2	4033.77
0.21	4246.95		0.21	4019.28
0.22	4245.53		0.22	4011.96
0.23	4243.22		0.23	4003.49
0.24	4237.61		0.24	3993.45
0.25	4243.26		0.25	3979.87
0.26	4243.13		0.26	3973.22
0.27	4238.82		0.27	3964.51
0.28	4245.5		0.28	3955.39
0.29	4238.27		0.29	3942.8
0.3	4238.56		0.3	3936.54
0.31	4237.89		0.31	3920.75
0.32	4239.01		0.32	3911.3
0.33	4236.47		0.33	3900.78
0.34	4231.32		0.34	3889.19
0.35	4234.28		0.35	3877.51
0.36	4232.24		0.36	3866.65
0.37	4230.22		0.37	3858.01
0.38	4232.01		0.38	3844.35
0.39	4232.67		0.39	3839.48
0.4	4227.16		0.4	3821.99
0.41	4232.27		0.41	3812.18
0.42	4228.62		0.42	3800.16
0.43	4226.22		0.43	3785.49
0.44	4227.87		0.44	3769.76
0.45	4226.9		0.45	3762.11
0.46	4229.86		0.46	3747.48
0.47	4223.37		0.47	3736.76
0.48	4223.4		0.48	3725.13
0.49	4226.01		0.49	3705.82
0.5	4224.51		0.5	3695.31
0.51	4228.08		0.51	3682.11
0.52	4223.7		0.52	3665.57
0.53	4220.97		0.53	3656.01
0.54	4222.55		0.54	3641.95
0.55	4215.23		0.55	3628.96
0.56	4220.45		0.56	3616.93
0.57	4217.41		0.57	3599.76
0.58	4216.71		0.58	3584.64
0.59	4214.9		0.59	3572
0.6	4216.52		0.6	3557.42
0.61	4215.51		0.61	3542.21
0.62	4216.47		0.62	3527.25
0.63	4215.19		0.63	3509.62
0.64	4212.96		0.64	3496.18
0.65	4208.88		0.65	3481.01
0.66	4209.64		0.66	3468.08
0.67	4207.71		0.67	3447.41
0.68	4211.19		0.68	3434.03
0.69	4198.44		0.69	3418.8
0.7	4206.85		0.7	3396.89
0.71	4198.22		0.71	3386.17
0.72	4208.08		0.72	3369.76
0.73	4206.26		0.73	3354.35
0.74	4202.83		0.74	3334.39
0.75	4203.52		0.75	3322.57
0.76	4199.69		0.76	3301.93
0.77	4195.85		0.77	3286.71
0.78	4196.53		0.78	3270.11
0.79	4197.01		0.79	3251.28
0.8	4199.34		0.8	3233.46
0.81	4190.33		0.81	3219.57
0.82	4194.93		0.82	3200.37
0.83	4191.67		0.83	3182.5
0.84	4191.99		0.84	3166.88
0.85	4197.53		0.85	3146.43
0.86	4194.53		0.86	3131.44
0.87	4194.05		0.87	3108.96
0.88	4191.62		0.88	3091.24
0.89	4190.94		0.89	3073.53
0.9	4188.15		0.9	3059.15
0.91	4189.21		0.91	3041.27
0.92	4185.06		0.92	3021.23
0.93	4187.91		0.93	3007.97
0.94	4186.76		0.94	2982.74
0.95	4183.83		0.95	2965.49
0.96	4185.77		0.96	2944.04
0.97	4186.34		0.97	2927.64
0.98	4179.49		0.98	2914.59
0.99	4181.56		0.99	2894.74
1	4180.73		1	2874.26
1.01	4180.93		1.01	2856.92
1.02	4182.7		1.02	2838.62
1.03	4175.28		1.03	2816.17
1.04	4177.39		1.04	2800.84
1.05	4176.53		1.05	2777.78
1.06	4175.61		1.06	2762.49
1.07	4171.99		1.07	2742.96
1.08	4171.21		1.08	2722.24
1.09	4171.07		1.09	2703.54
1.1	4173.66		1.1	2687.1
1.11	4167.03		1.11	2668.9
1.12	4165.97		1.12	2650.43
1.13	4169.3		1.13	2630.07
1.14	4166.41		1.14	2605.62
1.15	4161.17		1.15	2589.49
1.16	4161.76		1.16	2568.91
1.17	4163.33		1.17	2551.67
1.18	4161.81		1.18	2529.99
1.19	4158.34		1.19	2513.23
1.2	4160.3		1.2	2492.08
1.21	4158.41		1.21	2474.36
1.22	4154.43		1.22	2453.97
1.23	4153.92		1.23	2437.32
1.24	4153.84		1.24	2415.43
1.25	4151.98		1.25	2395.95
1.26	4155.99		1.26	2375.63
1.27	4153.4		1.27	2355.88
1.28	4148.89		1.28	2340.71
1.29	4146.8		1.29	2321.67
1.3	4145.36		1.3	2298.18
1.31	4146.76		1.31	2278.89
1.32	4148.64		1.32	2258.22
1.33	4144.64		1.33	2240.68
1.34	4141.92		1.34	2223.48
1.35	4146.51		1.35	2204.32
1.36	4138.26		1.36	2181.62
1.37	4137.72		1.37	2162.5
1.38	4141.18		1.38	2141.67
1.39	4138.96		1.39	2125.9
1.4	4134.62		1.4	2107.1
1.41	4135.28		1.41	2087.62
1.42	4133.77		1.42	2064.89
1.43	4134.94		1.43	2045.85
1.44	4127.21		1.44	2031.83
1.45	4128.6		1.45	2007.94
1.46	4126.26		1.46	1988.08
1.47	4126.8		1.47	1970.87
1.48	4126.14		1.48	1952.8
1.49	4127.63		1.49	1931.46
1.5	4123.7		1.5	1915.61
1.51	4123.16		1.51	1897.22
1.52	4120.77		1.52	1877.49
1.53	4115.03		1.53	1853.41
1.54	4118.18		1.54	1837.01
1.55	4112.69		1.55	1820.85
1.56	4112.49		1.56	1801.31
1.57	4113.69		1.57	1782.78
1.58	4111.08		1.58	1761.46
1.59	4113.79		1.59	1741.05
1.6	4111.32		1.6	1725.04
1.61	4112.7		1.61	1706.17
1.62	4106.41		1.62	1688.7
1.63	4103.54		1.63	1667.56
1.64	4108.94		1.64	1651.34
1.65	4103.52		1.65	1634.43
1.66	4102.81		1.66	1613.49
1.67	4098.5		1.67	1594.59
1.68	4100.77		1.68	1576.41
1.69	4104.77		1.69	1557.12
1.7	4098.33		1.7	1541.85
1.71	4097.72		1.71	1523.18
1.72	4096.02		1.72	1508.15
1.73	4094.69		1.73	1487.48
1.74	4091.57		1.74	1470.31
1.75	4089.74		1.75	1453.29
1.76	4086.7		1.76	1436.96
1.77	4087.47		1.77	1417.09
1.78	4089.39		1.78	1403.62
1.79	4084.24		1.79	1382.39
1.8	4081.49		1.8	1366.13
1.81	4081.52		1.81	1349.9
1.82	4080.16		1.82	1332.94
1.83	4081.64		1.83	1314.65
1.84	4079.48		1.84	1297.01
1.85	4074.84		1.85	1282.2
1.86	4071.26		1.86	1264.66
1.87	4078.92		1.87	1247.04
1.88	4072.4		1.88	1226.67
1.89	4070.46		1.89	1218.15
1.9	4066.08		1.9	1199.86
1.91	4068.94		1.91	1180.17
1.92	4064.31		1.92	1168.96
1.93	4059.02		1.93	1151.33
1.94	4063.52		1.94	1135.89
1.95	4063.74		1.95	1121.77
1.96	4058.73		1.96	1104.13
1.97	4061.58		1.97	1088.47
1.98	4057.61		1.98	1072.44
1.99	4055.33		1.99	1056.84
2	4053.42		2	1044.8
2.01	4053.09		2.01	1028.65
2.02	4049.24		2.02	1012.98
2.03	4049.05		2.03	995.354
2.04	4047.57		2.04	986.949
2.05	4043.42		2.05	968.99
2.06	4041.33		2.06	957.079
2.07	4041.7		2.07	940.868
2.08	4041.31		2.08	930.043
2.09	4038.55		2.09	913.644
2.1	4036.32		2.1	899.636
2.11	4033.49		2.11	888.151
2.12	4035.38		2.12	875.322
2.13	4031.16		2.13	863.864
2.14	4030.58		2.14	851.925
2.15	4029.22		2.15	839.015
2.16	4026.63		2.16	826.211
2.17	4025.8		2.17	809.934
2.18	4023.78		2.18	798.519
2.19	4023.44		2.19	785.043
2.2	4022.45		2.2	778.617
2.21	4020.99		2.21	763.739
2.22	4019.72		2.22	755.195
2.23	4016.24		2.23	742.462
2.24	4014.82		2.24	732.575
2.25	4012.31		2.25	722.698
2.26	4009.6		2.26	707.197
2.27	4006.9		2.27	699.552
2.28	4007.67		2.28	689.778
2.29	4006.36		2.29	681.344
2.3	4003.76		2.3	667.432
2.31	4002.2		2.31	661.98
2.32	4001.57		2.32	649.268
2.33	4000.35		2.33	640.726
2.34	3998.19		2.34	633.117
2.35	3994.35		2.35	623.805
2.36	3990.9		2.36	618.418
2.37	3992.22		2.37	606.011
2.38	3994.55		2.38	605.022
2.39	3991.93		2.39	593
2.4	3987.74		2.4	582.64
2.41	3982.48		2.41	580.211
2.42	3984.05		2.42	573.031
2.43	3982.42		2.43	567.071
2.44	3980.36		2.44	558.471
2.45	3981.04		2.45	557.258
2.46	3978.36		2.46	549.156
2.47	3976.44		2.47	541.681
2.48	3977.01		2.48	535.955
2.49	3972.34		2.49	533.926
2.5	3972.21		2.5	526.674
2.51	3966.69		2.51	522.082
2.52	3963.65		2.52	521.202
2.53	3964.98		2.53	517.8
2.54	3963.4		2.54	513.588
2.55	3964.6		2.55	505.856
2.56	3960.34		2.56	504.01
2.57	3957.25		2.57	503.596
2.58	3951.25		2.58	503.718
2.59	3956.63		2.59	500.372
2.6	3952.06		2.6	498.738
2.61	3952.88		2.61	496.083
2.62	3949.27		2.62	491.929
2.63	3945.54		2.63	493.398
2.64	3943.45		2.64	490.653
2.65	3941.65		2.65	488.436
2.66	3939.2		2.66	485.759
2.67	3940.91		2.67	487.001
2.68	3939.43		2.68	487.952
2.69	3934.93		2.69	488.636
2.7	3930.42		2.7	490.316
2.71	3933.74		2.71	485.845
2.72	3928.83		2.72	486.856
2.73	3929.4		2.73	490.205
2.74	3924.6		2.74	490.893
2.75	3924.53		2.75	489.229
2.76	3925.62		2.76	490.946
2.77	3919.05		2.77	491.245
2.78	3921.2		2.78	491.49
2.79	3916.75		2.79	494.605
2.8	3914.1		2.8	498.528
2.81	3912.89		2.81	498.747
2.82	3913.9		2.82	499.633
2.83	3909.53		2.83	501.91
2.84	3903.71		2.84	499.289
2.85	3911.56		2.85	503.083
2.86	3908.57		2.86	504.906
2.87	3903.91		2.87	508.27
2.88	3903.91		2.88	510.286
2.89	3897.45		2.89	513.134
2.9	3897.64		2.9	512.269
2.91	3893.69		2.91	516.497
2.92	3893.19		2.92	518.256
2.93	3890.39		2.93	518.923
2.94	3889.22		2.94	522.121
2.95	3886.74		2.95	521.802
2.96	3882.7		2.96	525.385
2.97	3882.26		2.97	530.362
2.98	3883.34		2.98	530.269
2.99	3876.05		2.99	534.252
3	3875.18		3	534.813
3.01	3875.24		3.01	536.646
3.02	3876.05		3.02	539.716
3.03	3871.36		3.03	541.266
3.04	3869.33		3.04	545.543
3.05	3867.86		3.05	546.616
3.06	3865.8		3.06	548.61
3.07	3862.53		3.07	550.455
3.08	3861.29		3.08	553.376
3.09	3856.2		3.09	555.234
3.1	3854.37		3.1	555.442
3.11	3853.82		3.11	556.587
3.12	3853.21		3.12	558.507
3.13	3851.74		3.13	562.424
3.14	3847.92		3.14	561.221
3.15	3848.96		3.15	566.344
3.16	3844.91		3.16	567.342
3.17	3842.22		3.17	569.407
3.18	3841.04		3.18	570.622
3.19	3838.15		3.19	571.62
3.2	3838.91		3.2	575.608
3.21	3835.25		3.21	572.85
3.22	3829.43		3.22	576.837
3.23	3829.41		3.23	579.672
3.24	3833.51		3.24	578.993
3.25	3828.29		3.25	580.824
3.26	3826.01		3.26	581.07
3.27	3820.88		3.27	582.326
3.28	3818.04		3.28	584.23
3.29	3822.44		3.29	586.31
3.3	3813.77		3.3	585.78
3.31	3810.63		3.31	586.584
3.32	3810.71		3.32	587.674
3.33	3811.64		3.33	587.77
3.34	3805.31		3.34	589.166
3.35	3801.99		3.35	590.265
3.36	3804.36		3.36	592.36
3.37	3796.86		3.37	589.818
3.38	3800.79		3.38	592.035
3.39	3794.97		3.39	593.384
3.4	3793.94		3.4	596.242
3.41	3797.13		3.41	589.662
3.42	3793.88		3.42	592.16
3.43	3789.89		3.43	593.553
3.44	3787.49		3.44	592.16
3.45	3783.36		3.45	593.417
3.46	3784.45		3.46	592.98
3.47	3779.47		3.47	591.731
3.48	3778.3		3.48	592.423
3.49	3776.58		3.49	591.883
3.5	3775.29		3.5	591.359
3.51	3770.25		3.51	591.014
3.52	3772.13		3.52	589.374
3.53	3766.79		3.53	587.572
3.54	3765.59		3.54	586.758
3.55	3763.86		3.55	587.282
3.56	3759.29		3.56	587.821
3.57	3755.82		3.57	584.871
3.58	3755.16		3.58	582.074
3.59	3752.36		3.59	586.98
3.6	3752.51		3.6	582.864
3.61	3749.93		3.61	582.495
3.62	3751.5		3.62	579.977
3.63	3746.33		3.63	578.789
3.64	3741.09		3.64	578.879
3.65	3738.81		3.65	580.293
3.66	3738.26		3.66	577.523
3.67	3737.06		3.67	573.631
3.68	3733.74		3.68	572.198
3.69	3733.19		3.69	572.155
3.7	3729		3.7	572.87
3.71	3728.31		3.71	568.508
3.72	3726.71		3.72	565.383
3.73	3726.02		3.73	567.116
3.74	3719.59		3.74	558.87
3.75	3720.8		3.75	560.446
3.76	3717		3.76	558.95
3.77	3716.59		3.77	557.684
3.78	3715.84		3.78	552.881
3.79	3715.8		3.79	549.443
3.8	3705.82		3.8	547.403
3.81	3706.82		3.81	545.678
3.82	3705.38		3.82	548.176
3.83	3702.34		3.83	543.644
3.84	3699.2		3.84	540.482
3.85	3697.12		3.85	536.336
3.86	3696.23		3.86	535.385
3.87	3697.34		3.87	533.16
3.88	3687.68		3.88	530.951
3.89	3687.6		3.89	525.595
3.9	3687.11		3.9	525.967
3.91	3681.82		3.91	522.532
3.92	3685.39		3.92	517.151
3.93	3681.1		3.93	517.827
3.94	3673.35		3.94	511.595
3.95	3675.69		3.95	508.193
3.96	3671.98		3.96	510.416
3.97	3670.99		3.97	505.157
3.98	3666.4		3.98	502.872
3.99	3666.67		3.99	497.293
4	3666.13		4	496.181
4.01	3658.88		4.01	493.616
4.02	3660.14		4.02	489.155
4.03	3658.49		4.03	486.925
4.04	3654.19		4.04	479.794
4.05	3652.35		4.05	480.321
4.06	3650.77		4.06	474.285
4.07	3648.83		4.07	473.368
4.08	3648.44		4.08	469.302
4.09	3642.08		4.09	468.278
4.1	3639.56		4.1	461.069
4.11	3638.54		4.11	460.066
4.12	3634.51		4.12	456.508
4.13	3632.07		4.13	451.048
4.14	3633.43		4.14	447.487
4.15	3628.82		4.15	441.553
4.16	3624.51		4.16	440.124
4.17	3624.94		4.17	436.602
4.18	3623.97		4.18	432.986
4.19	3620.15		4.19	428.012
4.2	3617.08		4.2	425.315
4.21	3614.24		4.21	422.623
4.22	3608.58		4.22	419.039
4.23	3608.41		4.23	415.915
4.24	3606.44		4.24	412.34
4.25	3606.45		4.25	410.095
4.26	3607.73		4.26	404.728
4.27	3602.31		4.27	398.026
4.28	3597.99		4.28	397.156
4.29	3599.6		4.29	390.483
4.3	3591.88		4.3	384.173
4.31	3587.23		4.31	385.519
4.32	3588.89		4.32	382.852
4.33	3586.26		4.33	376.606
4.34	3584.64		4.34	368.648
4.35	3583.36		4.35	369.899
4.36	3581.59		4.36	366.824
4.37	3575.52		4.37	362.012
4.38	3576.42		4.38	356.118
4.39	3574.78		4.39	353.001
4.4	3570.26		4.4	349.412
4.41	3568.4		4.41	348.126
4.42	3559.57		4.42	344.42
4.43	3562.72		4.43	341.422
4.44	3559.7		4.44	335.596
4.45	3556.69		4.45	334.177
4.46	3555.05		4.46	327.942
4.47	3553.97		4.47	321.237
4.48	3552.24		4.48	320.295
4.49	3547.95		4.49	316.766
4.5	3544.41		4.5	312.706
4.51	3543.14		4.51	308.302
4.52	3543.04		4.52	306.472
4.53	3541.22		4.53	304.647
4.54	3538.71		4.54	296.122
4.55	3535.09		4.55	295.195
4.56	3534.97		4.56	292.072
4.57	3527.94		4.57	287.6
4.58	3528.08		4.58	283.099
4.59	3525.56		4.59	279.084
4.6	3524.61		4.6	278.173
4.61	3521.57		4.61	273.695
4.62	3516.16		4.62	270.573
4.63	3517.17		4.63	267.447
4.64	3514.98		4.64	262.071
4.65	3513.13		4.65	259.422
4.66	3510.05		4.66	258.521
4.67	3503.39		4.67	252.715
4.68	3501.63		4.68	250.05
4.69	3501.4		4.69	249.201
4.7	3500.46		4.7	247.04
4.71	3499.07		4.71	240.033
4.72	3496.26		4.72	240.84
4.73	3492.06		4.73	237.403
4.74	3488.32		4.74	232.155
4.75	3484.92		4.75	232.155
4.76	3482.56		4.76	225.624
4.77	3483.04		4.77	223.394
4.78	3477.57		4.78	220.629
4.79	3476.05		4.79	223.672
4.8	3473.38		4.8	220.629
4.81	3470.33		4.81	216.067
4.82	3471.99		4.82	213.138
4.83	3466.07		4.83	209.99
4.84	3459.98		4.84	210.623
4.85	3461.56		4.85	206.526
4.86	3462.78		4.86	207.28
4.87	3454.63		4.87	203.16
4.88	3456.91		4.88	199.722
4.89	3453.49		4.89	200.848
4.9	3449.13		4.9	197.436
4.91	3450		4.91	196.698
4.92	3444.12		4.92	192.855
4.93	3444.99		4.93	194.373
4.94	3439.78		4.94	192.003
4.95	3438.44		4.95	190.625
4.96	3435.28		4.96	187.115
4.97	3428.53		4.97	188.404
4.98	3430.78		4.98	186.96
4.99	3429.42		4.99	188.939
5	3424.61		5	184.981
5.01	3422.71		5.01	185.311
5.02	3421.51		5.02	184.878
5.03	3417.77		5.03	181.893
5.04	3413.01		5.04	180.624
5.05	3413.38		5.05	185.219
5.06	3414.74		5.06	183.221
5.07	3406.15		5.07	178.227
5.08	3407.79		5.08	181.224
5.09	3404.51		5.09	180.069
5.1	3401.24		5.1	181.003
5.11	3397.73		5.11	182.011
5.12	3396.53		5.12	182.025
5.13	3396.08		5.13	181.069
5.14	3391.7		5.14	183.134
5.15	3390.11		5.15	182.275
5.16	3383.66		5.16	184.391
5.17	3388.18		5.17	182.464
5.18	3378.68		5.18	178.631
5.19	3383.44		5.19	179.903
5.2	3382.36		5.2	183.096
5.21	3378.07		5.21	184.201
5.22	3371.67		5.22	185.311
5.23	3369.1		5.23	187.417
5.24	3366.52		5.24	184.141
5.25	3365.99		5.25	189.552
5.26	3361.42		5.26	187.747
5.27	3359.05		5.27	189.718
5.28	3358.22		5.28	186.936
5.29	3352.64		5.29	188.282
5.3	3350.98		5.3	187.683
5.31	3349.59		5.31	192.588
5.32	3348.97		5.32	190.465
5.33	3345.1		5.33	194.587
5.34	3344.89		5.34	193.08
5.35	3338.91		5.35	197.952
5.36	3336.2		5.36	193.08
5.37	3335.96		5.37	194.756
5.38	3334.99		5.38	199.85
5.39	3334.33		5.39	199.123
5.4	3328.88		5.4	196.726
5.41	3323.8		5.41	201.814
5.42	3322.27		5.42	202.882
5.43	3319.62		5.43	203.303
5.44	3318.41		5.44	205.08
5.45	3314.58		5.45	205.08
5.46	3311.15		5.46	207.562
5.47	3309.48		5.47	208.24
5.48	3307.46		5.48	210.162
5.49	3306.38		5.49	211.681
5.5	3307.43		5.5	209.764
5.51	3300.55		5.51	210.345
5.52	3299.58		5.52	213.506
5.53	3300.03		5.53	209.99
5.54	3292.26		5.54	212.641
5.55	3292.64		5.55	216.375
5.56	3292		5.56	217.624
5.57	3286.34		5.57	215.801
5.58	3286.61		5.58	218.22
5.59	3283.83		5.59	220.127
5.6	3278.28		5.6	221.382
5.61	3276.4		5.61	221.163
5.62	3276.38		5.62	221.563
5.63	3273.05		5.63	223.365
5.64	3271.84		5.64	224.902
5.65	3268.2		5.65	225.497
5.66	3264.8		5.66	226.153
5.67	3263.62		5.67	224.323
5.68	3265.34		5.68	227.772
5.69	3260.25		5.69	227.772
5.7	3253.28		5.7	228.659
5.71	3256.84		5.71	229.804
5.72	3254		5.72	235.342
5.73	3251.52		5.73	228.843
5.74	3246.99		5.74	231.041
5.75	3244.55		5.75	233.925
5.76	3241.73		5.76	234.887
5.77	3240.62		5.77	236.008
5.78	3233.91		5.78	234.201
5.79	3236.52		5.79	236.4
5.8	3234.14		5.8	238.738
5.81	3227.52		5.81	235.58
5.82	3225.12		5.82	238.21
5.83	3224.3		5.83	236.478
5.84	3222.33		5.84	235.763
5.85	3219.49		5.85	237.245
5.86	3221.21		5.86	240.354
5.87	3218.66		5.87	239.633
5.88	3210.28		5.88	240.11
5.89	3209.73		5.89	236.73
5.9	3207.59		5.9	238.9
5.91	3205.72		5.91	236.485
5.92	3206.85		5.92	237.457
5.93	3203.5		5.93	238.43
5.94	3196.38		5.94	238.952
5.95	3197.85		5.95	243.023
5.96	3192.62		5.96	237.228
5.97	3191.91		5.97	240.47
5.98	3190.89		5.98	241.661
5.99	3186.8		5.99	237.118
6	3182.07		6	241.812
6.01	3179.9		6.01	237.118
6.02	3182.48		6.02	240.054
6.03	3178.84		6.03	238.304
6.04	3175.29		6.04	237.893
6.05	3170.75		6.05	241.234
6.06	3168.32		6.06	240.441
6.07	3165.78		6.07	238.38
6.08	3165.02		6.08	236.755
6.09	3163.22		6.09	238.724
6.1	3162.24		6.1	239.535
6.11	3161.25		6.11	239.535
6.12	3154.77		6.12	235.423
6.13	3153.47		6.13	240.027
6.14	3149.19		6.14	236.753
6.15	3146.86		6.15	232.648
6.16	3145.76		6.16	234.625
6.17	3144.18		6.17	234.798
6.18	3140.03		6.18	234.062
6.19	3139.6		6.19	233.489
6.2	3135.65		6.2	238.891
6.21	3137.44		6.21	231.089
6.22	3134.48		6.22	234.337
6.23	3131.72		6.23	232.573
6.24	3122.86		6.24	232.349
6.25	3121.34		6.25	229.478
6.26	3121.79		6.26	230.361
6.27	3122.03		6.27	229.157
6.28	3118.49		6.28	228.79
6.29	3114.08		6.29	227.379
6.3	3111.8		6.3	229.872
6.31	3107.75		6.31	227.969
6.32	3109.28		6.32	226.797
6.33	3104.65		6.33	224.804
6.34	3104.22		6.34	224.644
6.35	3101.66		6.35	221.578
6.36	3099.85		6.36	219.447
6.37	3097.61		6.37	223.323
6.38	3094.79		6.38	220.327
6.39	3091.05		6.39	221.382
6.4	3084.82		6.4	215.335
6.41	3083.43		6.41	217.279
6.42	3081.44		6.42	215.281
6.43	3081.4		6.43	213.19
6.44	3082.24		6.44	215.114
6.45	3076.42		6.45	214.189
6.46	3075.56		6.46	211.085
6.47	3068.86		6.47	208.06
6.48	3069.99		6.48	208.118
6.49	3069.05		6.49	207.01
6.5	3064.57		6.5	208.06
6.51	3066.57		6.51	209.002
6.52	3062.98		6.52	206.002
6.53	3056.66		6.53	204.022
6.54	3055.87		6.54	204.002
6.55	3054.47		6.55	201.002
6.56	3052.5		6.56	200.002
6.57	3049.5		6.57	198.003
6.58	3048.63		6.58	199.01
6.59	3043.99		6.59	194.041
6.6	3042.07		6.6	196.041
6.61	3039.85		6.61	194.01
6.62	3035.27		6.62	193.023
6.63	3036.39		6.63	191.01
6.64	3033.8		6.64	191.094
6.65	3034.2		6.65	192.065
6.66	3028.5		6.66	190.024
6.67	3026.93		6.67	185.097
6.68	3025.29		6.68	184.174
6.69	3020.41		6.69	184.133
6.7	3021.39		6.7	181.099
6.71	3015.25		6.71	179.137
6.72	3017.22		6.72	182.222
6.73	3012.75		6.73	179.045
6.74	3015.28		6.74	178.18
6.75	3010.23		6.75	175.231
6.76	3006.35		6.76	176.139
6.77	3005.26		6.77	171.143
6.78	2999.55		6.78	167.075
6.79	2999.45		6.79	169.189
6.8	2994.1		6.8	168.146
6.81	2994.24		6.81	165.303
6.82	2991.85		6.82	168.297
6.83	2991.2		6.83	164.195
6.84	2988.3		6.84	164.247
6.85	2983.99		6.85	161.31
6.86	2985.51		6.86	160.2
6.87	2981.12		6.87	160.378
6.88	2977.94		6.88	159.255
6.89	2975.34		6.89	157.258
6.9	2975.11		6.9	154.263
6.91	2973.2		6.91	155.158
6.92	2965.31		6.92	153.082
6.93	2968.24		6.93	153.052
6.94	2966.33		6.94	152.21
6.95	2962.72		6.95	148.486
6.96	2961.36		6.96	146.277
6.97	2960.11		6.97	146.123
6.98	2954.36		6.98	144.222
6.99	2953.87		6.99	143.224
7	2952.81		7	143.126
7.01	2950.68		7.01	142.225
7.02	2947.69		7.02	140.089
7.03	2945.32		7.03	136.059
7.04	2941.78		7.04	137.058
7.05	2939.63		7.05	136.015
7.06	2940.81		7.06	132.061
7.07	2935.52		7.07	134.034
7.08	2933.51		7.08	134
7.09	2932.18		7.09	131.004
7.1	2929.39		7.1	131.004
7.11	2927.46		7.11	128.004
7.12	2923.21		7.12	129.004
7.13	2924.48		7.13	127.035
7.14	2921.5		7.14	129.016
7.15	2917.08		7.15	128
7.16	2917.49		7.16	124.016
7.17	2915.57		7.17	123.016
7.18	2912.68		7.18	121.066
7.19	2910.56		7.19	122.147
7.2	2912.47		7.2	120.204
7.21	2905.86		7.21	119.269
7.22	2904.63		7.22	119.067
7.23	2904.88		7.23	117.068
7.24	2902.42		7.24	115.07
7.25	2899.82		7.25	117.273
7.26	2895.07		7.26	111.364
7.27	2890.74		7.27	116.349
7.28	2889.49		7.28	112.361
7.29	2889.47		7.29	114.355
7.3	2885.46		7.3	112.446
7.31	2886.38		7.31	113.864
7.32	2882.5		7.32	110.653
7.33	2878.41		7.33	109.895
7.34	2880.04		7.34	107.466
7.35	2878.77		7.35	110.168
7.36	2874.66		7.36	108.904
7.37	2868.95		7.37	109.49
7.38	2866.93		7.38	107.201
7.39	2869.01		7.39	107.517
7.4	2863.72		7.4	103.942
7.41	2866.41		7.41	104.924
7.42	2864.59		7.42	106.301
7.43	2861.28		7.43	108.06
7.44	2858.76		7.44	109.444
7.45	2854.21		7.45	105.906
7.46	2855		7.46	105.759
7.47	2851.84		7.47	106.963
7.48	2847.97		7.48	107.201
7.49	2848.37		7.49	105.262
7.5	2845.97		7.5	106.963
7.51	2840.97		7.51	103.325
7.52	2837.61		7.52	107.005
7.53	2836.38		7.53	107.703
7.54	2836.25		7.54	105.65
7.55	2832.68		7.55	106.32
7.56	2831.2		7.56	102.489
7.57	2826.57		7.57	104.547
7.58	2826.24		7.58	100.285
7.59	2823.58		7.59	105.948
7.6	2821.23		7.6	105.304
7.61	2819.87		7.61	100.305
7.62	2819.83		7.62	106.569
7.63	2818.58		7.63	103.465
7.64	2814.48		7.64	103.121
7.65	2814.15		7.65	103.817
7.66	2812.35		7.66	103.092
7.67	2808.2		7.67	104.178
7.68	2806.01		7.68	104.752
7.69	2805.51		7.69	105.109
7.7	2803.03		7.7	104.924
7.71	2801.97		7.71	107.336
7.72	2797.76		7.72	104.924
7.73	2795.02		7.73	108.462
7.74	2792.97		7.74	108.747
7.75	2789.27		7.75	108.337
7.76	2791.59		7.76	108.079
7.77	2787.21		7.77	107.424
7.78	2787.13		7.78	108.747
7.79	2784.51		7.79	110.494
7.8	2785.26		7.8	110.168
7.81	2783.53		7.81	109.659
7.82	2778.39		7.82	107.424
7.83	2776.73		7.83	110.073
7.84	2779.39		7.84	110.923
7.85	2776.55		7.85	110.494
7.86	2772.8		7.86	110.073
7.87	2769.29		7.87	109.252
7.88	2765.28		7.88	110.494
7.89	2764.84		7.89	114.935
7.9	2762.03		7.9	114.039
7.91	2763.42		7.91	114.965
7.92	2755.2		7.92	112.699
7.93	2762.99		7.93	108.688
7.94	2756.79		7.94	114.543
7.95	2753.96		7.95	114.127
7.96	2751.03		7.96	113.596
7.97	2749.27		7.97	112.254
7.98	2748.43		7.98	117.201
7.99	2748.78		7.99	115.871
8	2742.04		8	116.778
8.01	2739.05		8.01	119.436
8.02	2741.68		8.02	113.635
8.03	2737.69		8.03	114.935
8.04	2733.35		8.04	117.201
8.05	2735.49		8.05	118.186
8.06	2732.6		8.06	117.686
8.07	2730.44		8.07	119.507
8.08	2727.14		8.08	118.533
8.09	2725.9		8.09	118.106
8.1	2723.46		8.1	115.953
8.11	2721.39		8.11	116.867
8.12	2720.47		8.12	118.966
8.13	2715.28		8.13	121.334
8.14	2714.17		8.14	117.784
8.15	2715.72		8.15	121.742
8.16	2711.15		8.16	119.013
8.17	2711		8.17	120.83
8.18	2710.33		8.18	120.017
8.19	2705.85		8.19	118.309
8.2	2705.21		8.2	116.619
8.21	2706.46		8.21	118.186
8.22	2704.2		8.22	121.852
8.23	2701.35		8.23	120.154
8.24	2696.01		8.24	118.849
8.25	2697.75		8.25	120.934
8.26	2694		8.26	120.702
8.27	2693.97		8.27	122.004
8.28	2691.51		8.28	122.931
8.29	2690.19		8.29	121.078
8.3	2686.41		8.3	120.154
8.31	2687.03		8.31	120.702
8.32	2685.29		8.32	124.423
8.33	2683.65		8.33	116.379
8.34	2677.27		8.34	123.13
8.35	2674.52		8.35	122.776
8.36	2676.03		8.36	122.09
8.37	2669.13		8.37	122.43
8.38	2671.26		8.38	120.487
8.39	2668.36		8.39	120.208
8.4	2668.43		8.4	121.433
8.41	2669.96		8.41	120.487
8.42	2666.7		8.42	124.595
8.43	2663.7		8.43	120.487
8.44	2659.55		8.44	115.741
8.45	2660.71		8.45	124.278
8.46	2658.35		8.46	121.433
8.47	2653.57		8.47	120.208
8.48	2656.21		8.48	121.165
8.49	2654.15		8.49	120.603
8.5	2649.33		8.5	118.406
8.51	2645.18		8.51	119.921
8.52	2646.53		8.52	119.921
8.53	2643.53		8.53	120.333
8.54	2643.04		8.54	118.14
8.55	2637.43		8.55	119.105
8.56	2638.75		8.56	119.369
8.57	2639.23		8.57	117.631
8.58	2633.72		8.58	118.6
8.59	2637.53		8.59	120.333
8.6	2631.7		8.6	120.54
8.61	2631.31		8.61	119.331
8.62	2632.46		8.62	118.878
8.63	2629.59		8.63	118.127
8.64	2626.64		8.64	116.181
8.65	2622.14		8.65	114.756
8.66	2621.33		8.66	115.732
8.67	2623.53		8.67	113.358
8.68	2617.19		8.68	112.588
8.69	2615.17		8.69	114.543
8.7	2617.48		8.7	111.198
8.71	2614.14		8.71	114.543
8.72	2614.29		8.72	115.412
8.73	2608.61		8.73	113.159
8.74	2606.12		8.74	110.644
8.75	2607.22		8.75	111.463
8.76	2606.19		8.76	110.318
8.77	2596.91		8.77	111.463
8.78	2603.31		8.78	109.179
8.79	2597.25		8.79	111.158
8.8	2593.07		8.8	105.224
8.81	2595.54		8.81	110.476
8.82	2596.03		8.82	108.904
8.83	2592.68		8.83	105.076
8.84	2589.64		8.84	107.056
8.85	2587.16		8.85	108.78
8.86	2586.6		8.86	106.794
8.87	2584.64		8.87	107.466
8.88	2581.52		8.88	106.677
8.89	2585.74		8.89	106.471
8.9	2578.61		8.9	107.466
8.91	2580.04		8.91	101.242
8.92	2580.94		8.92	103.484
8.93	2575.07		8.93	101.242
8.94	2572.18		8.94	103.697
8.95	2573.43		8.95	103.175
8.96	2568.47		8.96	101.316
8.97	2565.85		8.97	98.326
8.98	2566.73		8.98	97.329
8.99	2560.99		8.99	99.247
9	2564.28		9	97.129
9.01	2564.19		9.01	100.18
9.02	2559.68		9.02	101.045
9.03	2555.88		9.03	95.189
9.04	2556.29		9.04	94.021
9.05	2555		9.05	96.187
9.06	2551.89		9.06	94.133
9.07	2552.92		9.07	94.021
9.08	2552.93		9.08	97.046
9.09	2546.82		9.09	92.049
9.1	2541.98		9.1	93.022
9.11	2546.58		9.11	90.089
9.12	2546.57		9.12	88.006
9.13	2542.88		9.13	91.022
9.14	2539.82		9.14	87.006
9.15	2540.11		9.15	93
9.16	2537.05		9.16	89.022
9.17	2531.3		9.17	90.006
9.18	2533.52		9.18	87.006
9.19	2528.41		9.19	87.006
9.2	2526.35		9.2	85.024
9.21	2528.62		9.21	85.006
9.22	2526.08		9.22	84.006
9.23	2527.98		9.23	84.095
9.24	2525.93		9.24	83.096
9.25	2522.32		9.25	81.154
9.26	2521.17		9.26	79.057
9.27	2516.99		9.27	82.024
9.28	2514.47		9.28	78.026
9.29	2514.77		9.29	80.056
9.3	2512.2		9.3	80
9.31	2511.78		9.31	77.026
9.32	2512.99		9.32	74.061
9.33	2507.13		9.33	77.058
9.34	2509.84		9.34	77.058
9.35	2505.1		9.35	74.108
9.36	2504.59		9.36	71.063
9.37	2501.74		9.37	74.027
9.38	2500.3		9.38	71.028
9.39	2499.3		9.39	72.173
9.4	2496.09		9.4	71.113
9.41	2497.9		9.41	71.253
9.42	2491.7		9.42	72.173
9.43	2493.83		9.43	69.065
9.44	2490.68		9.44	70.114
9.45	2491.88		9.45	67.007
9.46	2490.87		9.46	67.067
9.47	2484.21		9.47	67.067
9.48	2482.68		9.48	68.184
9.49	2484.13		9.49	66
9.5	2480.69		9.5	62.008
9.51	2482.13		9.51	64.07
9.52	2479.45		9.52	62.008
9.53	2476.36		9.53	63.032
9.54	2479.18		9.54	62.073
9.55	2472.89		9.55	61.008
9.56	2468.21		9.56	64
9.57	2474.18		9.57	61.033
9.58	2471.22		9.58	57
9.59	2470.18		9.59	60.008
9.6	2465.88		9.6	59.008
9.61	2463.56		9.61	59.008
9.62	2468.52		9.62	59.076
9.63	2464.78		9.63	57.009
9.64	2464.3		9.64	56
9.65	2459.91		9.65	58.138
9.66	2460.54		9.66	56.009
9.67	2455.82		9.67	55.082
9.68	2454.93		9.68	52.01
9.69	2456.03		9.69	50.359
9.7	2454.04		9.7	53.085
9.71	2450.17		9.71	56.143
9.72	2453.71		9.72	57.315
9.73	2446.18		9.73	53.085
9.74	2448		9.74	52.038
9.75	2443.03		9.75	51.352
9.76	2444.24		9.76	52.24
9.77	2440.58		9.77	54.148
9.78	2439.42		9.78	53.085
9.79	2439.16		9.79	49.649
9.8	2437.67		9.8	53.46
9.81	2435.36		9.81	50.488
9.82	2433.16		9.82	52.612
9.83	2432.19		9.83	48.508
9.84	2431.73		9.84	50.804
9.85	2428.08		9.85	50.249
9.86	2425.91		9.86	52.612
9.87	2424.72		9.87	50.488
9.88	2426.27		9.88	52.953
9.89	2424.6		9.89	50.448
9.9	2422.88		9.9	50.448
9.91	2420.65		9.91	48.662
9.92	2418.99		9.92	51.196
9.93	2419.95		9.93	48.052
9.94	2415.33		9.94	48.765
9.95	2414.6		9.95	45.607
9.96	2414.54		9.96	50.22
9.97	2413.01		9.97	51.42
9.98	2409.94		9.98	47.074
9.99	2412.73		9.99	50.596
10	2409.85		10	46.84
10.01	2409.1		10.01	49.041
10.02	2402.03		10.02	48.083
10.03	2404.96		10.03	51.923
10.04	2403.07		10.04	46.84
10.05	2403.01		10.05	51.546
10.06	2400.19		10.06	53.451
10.07	2399.17		10.07	49.041
10.08	2395.26		10.08	52.887
10.09	2393.75		10.09	49.729
10.1	2393		10.1	52
10.11	2389.48		10.11	50.329
10.12	2388.99		10.12	48.384
10.13	2389.66		10.13	50.596
10.14	2391.32		10.14	48.104
10.15	2385.71		10.15	51.078
10.16	2384.83		10.16	49.98
10.17	2387.74		10.17	51.546
10.18	2381.95		10.18	47.434
10.19	2378.32		10.19	50.329
10.2	2380.72		10.2	51.865
10.21	2379.57		10.21	53.31
10.22	2379.02		10.22	53.31
10.23	2374.86		10.23	51.43
10.24	2380.52		--	--
10.25	2368.83		--	--
10.26	2372.09		--	--
10.27	2368.51		--	--
10.28	2367.09		--	--
10.29	2370.79		--	--
10.3	2368.76		--	--
10.31	2366.97		--	--
10.32	2365.24		--	--
10.33	2362.83		--	--
10.34	2361.57		--	--
10.35	2359.93		--	--
10.36	2358.65		--	--
10.37	2357.17		--	--
10.38	2358.21		--	--
10.39	2356.29		--	--
10.4	2348.46		--	--
10.41	2352.05		--	--
10.42	2350.61		--	--
10.43	2354.13		--	--
10.44	2351.66		--	--
10.45	2343.88		--	--
10.46	2345.29		--	--
10.47	2344.37		--	--
10.48	2342.89		--	--
10.49	2340.32		--	--
10.5	2338.86		--	--
10.51	2338.56		--	--
10.52	2339.34		--	--
10.53	2337.34		--	--
10.54	2338.82		--	--
10.55	2331.14		--	--
10.56	2335.59		--	--
10.57	2331.23		--	--
10.58	2332.51		--	--
10.59	2326.97		--	--
10.6	2325.21		--	--
10.61	2327.24		--	--
10.62	2324.27		--	--
10.63	2325.98		--	--
10.64	2322.31		--	--
10.65	2318.48		--	--
10.66	2315.26		--	--
10.67	2318.73		--	--
10.68	2317.02		--	--
10.69	2312.02		--	--
10.7	2318.59		--	--
10.71	2310.28		--	--
10.72	2309.66		--	--
10.73	2312.28		--	--
10.74	2310.98		--	--
10.75	2307.37		--	--
10.76	2305.88		--	--
10.77	2302.53		--	--
10.78	2302.31		--	--
10.79	2303.15		--	--
10.8	2302.17		--	--
10.81	2298.45		--	--
10.82	2298.36		--	--
10.83	2297.34		--	--
10.84	2296.66		--	--
10.85	2293.99		--	--
10.86	2293.65		--	--
10.87	2293.97		--	--
10.88	2291.36		--	--
10.89	2289.26		--	--
10.9	2286.96		--	--
10.91	2287.46		--	--
10.92	2286.18		--	--
10.93	2288.06		--	--
10.94	2280.34		--	--
10.95	2282.32		--	--
10.96	2279.67		--	--
10.97	2279.97		--	--
10.98	2279.82		--	--
10.99	2277.08		--	--
11	2276.81		--	--
11.01	2269.99		--	--
11.02	2273.55		--	--
11.03	2271.29		--	--
11.04	2270.96		--	--
11.05	2272.05		--	--
11.06	2265.4		--	--
11.07	2267.72		--	--
11.08	2264.81		--	--
11.09	2263.74		--	--
11.1	2262.2		--	--
11.11	2262.38		--	--
11.12	2261.86		--	--
11.13	2260.75		--	--
11.14	2256.21		--	--
11.15	2256.76		--	--
11.16	2253.93		--	--
11.17	2256.44		--	--
11.18	2251.38		--	--
11.19	2254.59		--	--
11.2	2249.97		--	--
11.21	2251.18		--	--
11.22	2246.24		--	--
11.23	2248.71		--	--
11.24	2246.93		--	--
11.25	2245.08		--	--
11.26	2245.49		--	--
11.27	2241.44		--	--
11.28	2240.41		--	--
11.29	2241.16		--	--
11.3	2237.56		--	--
11.31	2237.07		--	--
11.32	2240.69		--	--
11.33	2234.31		--	--
11.34	2235.85		--	--
11.35	2234.64		--	--
11.36	2231.93		--	--
11.37	2227.99		--	--
11.38	2229.94		--	--
11.39	2227.46		--	--
11.4	2225.38		--	--
11.41	2226.43		--	--
11.42	2226.96		--	--
11.43	2224.75		--	--
11.44	2219.89		--	--
11.45	2220.81		--	--
11.46	2221.33		--	--
11.47	2220.35		--	--
11.48	2217.25		--	--
11.49	2219.29		--	--
11.5	2218.03		--	--
11.51	2214.06		--	--
11.52	2212.41		--	--
11.53	2213		--	--
11.54	2212.77		--	--
11.55	2208.7		--	--
11.56	2209.73		--	--
11.57	2211.16		--	--
11.58	2206.08		--	--
11.59	2208.06		--	--
11.6	2202.91		--	--
11.61	2202.65		--	--
11.62	2203.66		--	--
11.63	2203.4		--	--
11.64	2200.89		--	--
11.65	2198.28		--	--
11.66	2199.87		--	--
11.67	2199.66		--	--
11.68	2196.98		--	--
11.69	2190.91		--	--
11.7	2194.43		--	--
11.71	2190.31		--	--
11.72	2191.82		--	--
11.73	2192.93		--	--
11.74	2186.34		--	--
11.75	2188.7		--	--
11.76	2185		--	--
11.77	2184.83		--	--
11.78	2187.24		--	--
11.79	2181.72		--	--
11.8	2177.39		--	--
11.81	2181.47		--	--
11.82	2178.67		--	--
11.83	2180.02		--	--
11.84	2177.16		--	--
11.85	2174.32		--	--
11.86	2175.59		--	--
11.87	2175.57		--	--
11.88	2174.49		--	--
11.89	2174.11		--	--
11.9	2167.59		--	--
11.91	2169.24		--	--
11.92	2170.45		--	--
11.93	2169.6		--	--
11.94	2169.51		--	--
11.95	2165.08		--	--
11.96	2165.08		--	--
11.97	2164.77		--	--
11.98	2163.23		--	--
11.99	2160.55		--	--
12	2161.57		--	--
12.01	2158.34		--	--
12.02	2158.2		--	--
12.03	2153.77		--	--
12.04	2156.45		--	--
12.05	2155.58		--	--
12.06	2154.36		--	--
12.07	2150.46		--	--
12.08	2151.84		--	--
12.09	2150.32		--	--
12.1	2147.12		--	--
12.11	2143.74		--	--
12.12	2143.85		--	--
12.13	2146.26		--	--
12.14	2145.52		--	--
12.15	2141.33		--	--
12.16	2142.49		--	--
12.17	2141.34		--	--
12.18	2141.52		--	--
12.19	2139.72		--	--
12.2	2138.29		--	--
12.21	2136.91		--	--
12.22	2137.47		--	--
12.23	2135.42		--	--
12.24	2132.7		--	--
12.25	2131.54		--	--
12.26	2133.12		--	--
12.27	2128.27		--	--
12.28	2129.03		--	--
12.29	2130.35		--	--
12.3	2129.34		--	--
12.31	2128.33		--	--
12.32	2125.51		--	--
12.33	2125.8		--	--
12.34	2123.93		--	--
12.35	2122		--	--
12.36	2121		--	--
12.37	2119.93		--	--
12.38	2117.81		--	--
12.39	2120.51		--	--
12.4	2118.61		--	--
12.41	2114.79		--	--
12.42	2110.24		--	--
12.43	2110.79		--	--
12.44	2115.4		--	--
12.45	2110.3		--	--
12.46	2107.17		--	--
12.47	2113.68		--	--
12.48	2107.46		--	--
12.49	2109.41		--	--
12.5	2106.03		--	--
12.51	2105.45		--	--
12.52	2105.02		--	--
12.53	2102.24		--	--
12.54	2101.15		--	--
12.55	2101.02		--	--
12.56	2096.28		--	--
12.57	2099.25		--	--
12.58	2095.84		--	--
12.59	2095.41		--	--
12.6	2093.32		--	--
12.61	2094.45		--	--
12.62	2096.14		--	--
12.63	2091.92		--	--
12.64	2091.61		--	--
12.65	2090.04		--	--
12.66	2092.09		--	--
12.67	2086.47		--	--
12.68	2085.84		--	--
12.69	2084.07		--	--
12.7	2086.4		--	--
12.71	2082.21		--	--
12.72	2080.12		--	--
12.73	2083.34		--	--
12.74	2081.46		--	--
12.75	2078.79		--	--
12.76	2077.77		--	--
12.77	2082.8		--	--
12.78	2074.99		--	--
12.79	2074.66		--	--
12.8	2074.13		--	--
12.81	2071.85		--	--
12.82	2069.8		--	--
12.83	2070.39		--	--
12.84	2069.83		--	--
12.85	2070.72		--	--
12.86	2066.05		--	--
12.87	2064		--	--
12.88	2064.87		--	--
12.89	2063.67		--	--
12.9	2063.58		--	--
12.91	2062.48		--	--
12.92	2061.14		--	--
12.93	2060.31		--	--
12.94	2063.1		--	--
12.95	2059.15		--	--
12.96	2056.1		--	--
12.97	2058.76		--	--
12.98	2057.46		--	--
12.99	2053.96		--	--
13	2054.47		--	--
13.01	2051.41		--	--
13.02	2049.72		--	--
13.03	2049.9		--	--
13.04	2050.11		--	--
13.05	2049.24		--	--
13.06	2049		--	--
13.07	2049.29		--	--
13.08	2043.11		--	--
13.09	2045.12		--	--
13.1	2044.24		--	--
13.11	2041.02		--	--
13.12	2041.84		--	--
13.13	2040		--	--
13.14	2035.19		--	--
13.15	2041.34		--	--
13.16	2038.22		--	--
13.17	2036.57		--	--
13.18	2034.46		--	--
13.19	2033.85		--	--
13.2	2032.85		--	--
13.21	2032.99		--	--
13.22	2029.47		--	--
13.23	2029.03		--	--
13.24	2029.53		--	--
13.25	2027.48		--	--
13.26	2030		--	--
13.27	2029.89		--	--
13.28	2026.28		--	--
13.29	2024.16		--	--
13.3	2022.38		--	--
13.31	2018.63		--	--
13.32	2024.2		--	--
13.33	2019.01		--	--
13.34	2017.65		--	--
13.35	2018.8		--	--
13.36	2015.69		--	--
13.37	2018.81		--	--
13.38	2017.08		--	--
13.39	2012		--	--
13.4	2015.86		--	--
13.41	2009.59		--	--
13.42	2009.81		--	--
13.43	2010.26		--	--
13.44	2009.07		--	--
13.45	2008.97		--	--
13.46	2007.99		--	--
13.47	2006.03		--	--
13.48	2004.71		--	--
13.49	2004.42		--	--
13.5	1999.89		--	--
13.51	2002.22		--	--
13.52	2004.32		--	--
13.53	1997.7		--	--
13.54	2000.56		--	--
13.55	1997.13		--	--
13.56	1993.68		--	--
13.57	1993.68		--	--
13.58	1993.29		--	--
13.59	1994.34		--	--
13.6	1994.94		--	--
13.61	1989.96		--	--
13.62	1989.06		--	--
13.63	1989.36		--	--
13.64	1987.21		--	--
13.65	1988.39		--	--
13.66	1986.4		--	--
13.67	1988.78		--	--
13.68	1983.3		--	--
13.69	1983.66		--	--
13.7	1983.83		--	--
13.71	1982.81		--	--
13.72	1980.4		--	--
13.73	1979.99		--	--
13.74	1978.98		--	--
13.75	1977.61		--	--
13.76	1979		--	--
13.77	1977.65		--	--
13.78	1975.08		--	--
13.79	1975.25		--	--
13.8	1970.92		--	--
13.81	1972.97		--	--
13.82	1970.46		--	--
13.83	1970.36		--	--
13.84	1967.69		--	--
13.85	1970.79		--	--
13.86	1966.86		--	--
13.87	1967.94		--	--
13.88	1965.44		--	--
13.89	1963.67		--	--
13.9	1965.11		--	--
13.91	1962.01		--	--
13.92	1960.8		--	--
13.93	1959.26		--	--
13.94	1963.9		--	--
13.95	1956.8		--	--
13.96	1958.05		--	--
13.97	1958.53		--	--
13.98	1954.01		--	--
13.99	1955.84		--	--
14	1953.48		--	--
14.01	1953.11		--	--
14.02	1951.81		--	--
14.03	1952.48		--	--
14.04	1952.93		--	--
14.05	1948.87		--	--
14.06	1947.77		--	--
14.07	1944.82		--	--
14.08	1944.92		--	--
14.09	1946		--	--
14.1	1947.81		--	--
14.11	1943.92		--	--
14.12	1944.14		--	--
14.13	1939.53		--	--
14.14	1940.4		--	--
14.15	1939.88		--	--
14.16	1939.84		--	--
14.17	1939.6		--	--
14.18	1935.43		--	--
14.19	1937.2		--	--
14.2	1931.57		--	--
14.21	1932.88		--	--
14.22	1932.86		--	--
14.23	1930.63		--	--
14.24	1932.74		--	--
14.25	1928.71		--	--
14.26	1932.47		--	--
14.27	1924.37		--	--
14.28	1924.4		--	--
14.29	1925.35		--	--
14.3	1925.69		--	--
14.31	1926.43		--	--
14.32	1924.72		--	--
14.33	1922.62		--	--
14.34	1921.69		--	--
14.35	1922.34		--	--
14.36	1916.16		--	--
14.37	1918.93		--	--
14.38	1919.19		--	--
14.39	1916.59		--	--
14.4	1917.37		--	--
14.41	1916.89		--	--
14.42	1912.04		--	--
14.43	1910.01		--	--
14.44	1914.76		--	--
14.45	1911.05		--	--
14.46	1907.59		--	--
14.47	1909.42		--	--
14.48	1906.57		--	--
14.49	1906.56		--	--
14.5	1906.79		--	--
14.51	1902.47		--	--
14.52	1904.18		--	--
14.53	1902.52		--	--
14.54	1901.24		--	--
14.55	1899.11		--	--
14.56	1899.56		--	--
14.57	1899.72		--	--
14.58	1897.24		--	--
14.59	1896.06		--	--
14.6	1899.76		--	--
14.61	1897.98		--	--
14.62	1890.13		--	--
14.63	1891.74		--	--
14.64	1892.31		--	--
14.65	1892.79		--	--
14.66	1888.42		--	--
14.67	1889.55		--	--
14.68	1887.54		--	--
14.69	1890.1		--	--
14.7	1885.87		--	--
14.71	1884.8		--	--
14.72	1886.88		--	--
14.73	1881.78		--	--
14.74	1881.46		--	--
14.75	1883.26		--	--
14.76	1882.52		--	--
14.77	1882.06		--	--
14.78	1879.89		--	--
14.79	1877.84		--	--
14.8	1877.46		--	--
14.81	1874.69		--	--
14.82	1874		--	--
14.83	1872.8		--	--
14.84	1871.91		--	--
14.85	1867.92		--	--
14.86	1870.19		--	--
14.87	1870.92		--	--
14.88	1872.57		--	--
14.89	1867.4		--	--
14.9	1868.56		--	--
14.91	1868.96		--	--
14.92	1864.05		--	--
14.93	1864.49		--	--
14.94	1861.97		--	--
14.95	1862		--	--
14.96	1859.7		--	--
14.97	1861.14		--	--
14.98	1861.24		--	--
14.99	1858.94		--	--
15	1860.44		--	--
15.01	1858.36		--	--
15.02	1856.36		--	--
15.03	1854.44		--	--
15.04	1852.1		--	--
15.05	1856.35		--	--
15.06	1850		--	--
15.07	1849.37		--	--
15.08	1855.78		--	--
15.09	1850.57		--	--
15.1	1846.69		--	--
15.11	1848.22		--	--
15.12	1845.67		--	--
15.13	1849.1		--	--
15.14	1844.34		--	--
15.15	1848.48		--	--
15.16	1847.1		--	--
15.17	1842.35		--	--
15.18	1844.12		--	--
15.19	1843.28		--	--
15.2	1840.17		--	--
15.21	1838.48		--	--
15.22	1842.74		--	--
15.23	1838.13		--	--
15.24	1837.2		--	--
15.25	1832.46		--	--
15.26	1832.86		--	--
15.27	1832.98		--	--
15.28	1831.79		--	--
15.29	1832.3		--	--
15.3	1834.5		--	--
15.31	1827.73		--	--
15.32	1831.43		--	--
15.33	1825.54		--	--
15.34	1824.08		--	--
15.35	1822.47		--	--
15.36	1827.6		--	--
15.37	1829.68		--	--
15.38	1821.16		--	--
15.39	1821.45		--	--
15.4	1821.58		--	--
15.41	1820.71		--	--
15.42	1821.34		--	--
15.43	1818.6		--	--
15.44	1818.96		--	--
15.45	1819.39		--	--
15.46	1813.9		--	--
15.47	1816		--	--
15.48	1811.75		--	--
15.49	1810.93		--	--
15.5	1812.08		--	--
15.51	1812.28		--	--
15.52	1812.38		--	--
15.53	1809.25		--	--
15.54	1808.31		--	--
15.55	1807.88		--	--
15.56	1809.49		--	--
15.57	1807.01		--	--
15.58	1804.78		--	--
15.59	1805.13		--	--
15.6	1802.85		--	--
15.61	1799.31		--	--
15.62	1801.51		--	--
15.63	1797.61		--	--
15.64	1795.56		--	--
15.65	1800.22		--	--
15.66	1798.02		--	--
15.67	1794.4		--	--
15.68	1797.1		--	--
15.69	1793.32		--	--
15.7	1794.31		--	--
15.71	1793.79		--	--
15.72	1794.12		--	--
15.73	1793.22		--	--
15.74	1792.53		--	--
15.75	1791.37		--	--
15.76	1789.83		--	--
15.77	1791.57		--	--
15.78	1787.27		--	--
15.79	1788.9		--	--
15.8	1783.84		--	--
15.81	1786.54		--	--
15.82	1780.3		--	--
15.83	1778.08		--	--
15.84	1784.45		--	--
15.85	1780.85		--	--
15.86	1782.46		--	--
15.87	1779.62		--	--
15.88	1779.19		--	--
15.89	1777.24		--	--
15.9	1774.71		--	--
15.91	1777.55		--	--
15.92	1776.46		--	--
15.93	1774.9		--	--
15.94	1772.68		--	--
15.95	1768.99		--	--
15.96	1769.25		--	--
15.97	1767.36		--	--
15.98	1767.98		--	--
15.99	1768		--	--
16	1763.77		--	--
16.01	1766.89		--	--
16.02	1763.09		--	--
16.03	1761.68		--	--
16.04	1762.43		--	--
16.05	1763.72		--	--
16.06	1763.05		--	--
16.07	1757.67		--	--
16.08	1757.3		--	--
16.09	1757.98		--	--
16.1	1757.68		--	--
16.11	1753.64		--	--
16.12	1758.31		--	--
16.13	1754.22		--	--
16.14	1755.43		--	--
16.15	1752.05		--	--
16.16	1749.8		--	--
16.17	1751.35		--	--
16.18	1752.48		--	--
16.19	1749.18		--	--
16.2	1749.68		--	--
16.21	1746.76		--	--
16.22	1749.62		--	--
16.23	1745.62		--	--
16.24	1744.6		--	--
16.25	1746.56		--	--
16.26	1744.55		--	--
16.27	1745.54		--	--
16.28	1742.2		--	--
16.29	1741.41		--	--
16.3	1742.06		--	--
16.31	1739.51		--	--
16.32	1740.28		--	--
16.33	1739.01		--	--
16.34	1734.77		--	--
16.35	1733.32		--	--
16.36	1734.87		--	--
16.37	1733.93		--	--
16.38	1733.23		--	--
16.39	1731.65		--	--
16.4	1730.49		--	--
16.41	1732.62		--	--
16.42	1730.1		--	--
16.43	1725.4		--	--
16.44	1729.18		--	--
16.45	1725.26		--	--
16.46	1727.83		--	--
16.47	1724.83		--	--
16.48	1722.99		--	--
16.49	1724.14		--	--
16.5	1722.79		--	--
16.51	1722		--	--
16.52	1719.82		--	--
16.53	1717.97		--	--
16.54	1720		--	--
16.55	1717.28		--	--
16.56	1718.09		--	--
16.57	1719		--	--
16.58	1716.6		--	--
16.59	1714.98		--	--
16.6	1713.19		--	--
16.61	1716.51		--	--
16.62	1709.01		--	--
16.63	1711.05		--	--
16.64	1708.54		--	--
16.65	1712.41		--	--
16.66	1707.58		--	--
16.67	1706.87		--	--
16.68	1711.34		--	--
16.69	1707.11		--	--
16.7	1701.41		--	--
16.71	1705.36		--	--
16.72	1703.88		--	--
16.73	1703.62		--	--
16.74	1705.2		--	--
16.75	1699.53		--	--
16.76	1703.43		--	--
16.77	1698.47		--	--
16.78	1697.13		--	--
16.79	1697.55		--	--
16.8	1695.08		--	--
16.81	1697.11		--	--
16.82	1694.9		--	--
16.83	1695.68		--	--
16.84	1693.41		--	--
16.85	1689.1		--	--
16.86	1689.77		--	--
16.87	1689.87		--	--
16.88	1690.59		--	--
16.89	1687.83		--	--
16.9	1688.85		--	--
16.91	1688.09		--	--
16.92	1689.38		--	--
16.93	1686.81		--	--
16.94	1685.3		--	--
16.95	1684.43		--	--
16.96	1685.59		--	--
16.97	1683.94		--	--
16.98	1682.67		--	--
16.99	1677.09		--	--
17	1678.71		--	--
17.01	1678.75		--	--
17.02	1676.69		--	--
17.03	1678.01		--	--
17.04	1675.84		--	--
17.05	1676.17		--	--
17.06	1676.09		--	--
17.07	1669.27		--	--
17.08	1671.72		--	--
17.09	1672.85		--	--
17.1	1670.72		--	--
17.11	1670.59		--	--
17.12	1670.59		--	--
17.13	1669.68		--	--
17.14	1668.23		--	--
17.15	1666.24		--	--
17.16	1667.69		--	--
17.17	1664.99		--	--
17.18	1665.48		--	--
17.19	1663.6		--	--
17.2	1662.7		--	--
17.21	1663.72		--	--
17.22	1662.3		--	--
17.23	1658.8		--	--
17.24	1657.23		--	--
17.25	1661.27		--	--
17.26	1658.21		--	--
17.27	1655.26		--	--
17.28	1656.06		--	--
17.29	1653.22		--	--
17.3	1649.89		--	--
17.31	1652.11		--	--
17.32	1651.17		--	--
17.33	1654.83		--	--
17.34	1651.68		--	--
17.35	1652.05		--	--
17.36	1648.83		--	--
17.37	1648.44		--	--
17.38	1649.73		--	--
17.39	1648.66		--	--
17.4	1643.63		--	--
17.41	1646.8		--	--
17.42	1642.34		--	--
17.43	1644.31		--	--
17.44	1644.13		--	--
17.45	1643.5		--	--
17.46	1643.87		--	--
17.47	1638.84		--	--
17.48	1640.83		--	--
17.49	1638.06		--	--
17.5	1638.12		--	--
17.51	1640.16		--	--
17.52	1634.44		--	--
17.53	1632.54		--	--
17.54	1637.62		--	--
17.55	1635.01		--	--
17.56	1630.86		--	--
17.57	1630.52		--	--
17.58	1632.19		--	--
17.59	1627.34		--	--
17.6	1627.47		--	--
17.61	1630.65		--	--
17.62	1627.98		--	--
17.63	1627.66		--	--
17.64	1630.07		--	--
17.65	1625.96		--	--
17.66	1627.16		--	--
17.67	1626.1		--	--
17.68	1626.54		--	--
17.69	1620.04		--	--
17.7	1622.97		--	--
17.71	1624.71		--	--
17.72	1618.04		--	--
17.73	1622.09		--	--
17.74	1619.54		--	--
17.75	1619.79		--	--
17.76	1614.62		--	--
17.77	1617.52		--	--
17.78	1618.27		--	--
17.79	1614.66		--	--
17.8	1615.52		--	--
17.81	1612.93		--	--
17.82	1611.73		--	--
17.83	1611.36		--	--
17.84	1613.15		--	--
17.85	1608.61		--	--
17.86	1607.33		--	--
17.87	1610.39		--	--
17.88	1606.95		--	--
17.89	1608.66		--	--
17.9	1608.45		--	--
17.91	1600.33		--	--
17.92	1603.88		--	--
17.93	1605.67		--	--
17.94	1598.5		--	--
17.95	1600.54		--	--
17.96	1600.77		--	--
17.97	1599.98		--	--
17.98	1600.89		--	--
17.99	1597.63		--	--
18	1598.39		--	--
18.01	1598.89		--	--
18.02	1599.19		--	--
18.03	1596.64		--	--
18.04	1596.8		--	--
18.05	1592.27		--	--
18.06	1593.5		--	--
18.07	1593.02		--	--
18.08	1593.88		--	--
18.09	1591.27		--	--
18.1	1592.27		--	--
18.11	1590.75		--	--
18.12	1587.49		--	--
18.13	1590.23		--	--
18.14	1590.21		--	--
18.15	1583.03		--	--
18.16	1587.2		--	--
18.17	1583.5		--	--
18.18	1584.84		--	--
18.19	1583.38		--	--
18.2	1579.39		--	--
18.21	1581.39		--	--
18.22	1581.82		--	--
18.23	1578.71		--	--
18.24	1577.47		--	--
18.25	1579.57		--	--
18.26	1577.05		--	--
18.27	1578.5		--	--
18.28	1569.02		--	--
18.29	1575.51		--	--
18.3	1575.4		--	--
18.31	1572.15		--	--
18.32	1572.38		--	--
18.33	1570.51		--	--
18.34	1574.36		--	--
18.35	1570.35		--	--
18.36	1570.02		--	--
18.37	1569.15		--	--
18.38	1570.35		--	--
18.39	1571		--	--
18.4	1568.75		--	--
18.41	1565.1		--	--
18.42	1564.55		--	--
18.43	1569.42		--	--
18.44	1565.87		--	--
18.45	1566.48		--	--
18.46	1564.34		--	--
18.47	1561.22		--	--
18.48	1562.82		--	--
18.49	1557.55		--	--
18.5	1561.52		--	--
18.51	1556.17		--	--
18.52	1556.82		--	--
18.53	1560.07		--	--
18.54	1558.47		--	--
18.55	1554.23		--	--
18.56	1556.52		--	--
18.57	1553.22		--	--
18.58	1557.46		--	--
18.59	1549.03		--	--
18.6	1551.97		--	--
18.61	1551.36		--	--
18.62	1550.37		--	--
18.63	1551.43		--	--
18.64	1552.3		--	--
18.65	1547.84		--	--
18.66	1548.88		--	--
18.67	1545.2		--	--
18.68	1545.72		--	--
18.69	1549.67		--	--
18.7	1542.18		--	--
18.71	1545.27		--	--
18.72	1541.56		--	--
18.73	1541.09		--	--
18.74	1542.01		--	--
18.75	1539.82		--	--
18.76	1539.02		--	--
18.77	1539.28		--	--
18.78	1539.9		--	--
18.79	1539.75		--	--
18.8	1535.4		--	--
18.81	1535.82		--	--
18.82	1537.23		--	--
18.83	1533.86		--	--
18.84	1534.8		--	--
18.85	1534.45		--	--
18.86	1534.05		--	--
18.87	1533		--	--
18.88	1531.1		--	--
18.89	1534.16		--	--
18.9	1528.81		--	--
18.91	1527.7		--	--
18.92	1529.1		--	--
18.93	1528.07		--	--
18.94	1526.47		--	--
18.95	1526.45		--	--
18.96	1528.8		--	--
18.97	1525.46		--	--
18.98	1524.94		--	--
18.99	1523.18		--	--
19	1527.71		--	--
19.01	1521.7		--	--
19.02	1521.44		--	--
19.03	1521.52		--	--
19.04	1519.34		--	--
19.05	1519.24		--	--
19.06	1520.15		--	--
19.07	1518.66		--	--
19.08	1517.24		--	--
19.09	1515.17		--	--
19.1	1519.4		--	--
19.11	1517.05		--	--
19.12	1515		--	--
19.13	1513.24		--	--
19.14	1513.06		--	--
19.15	1508.14		--	--
19.16	1509.72		--	--
19.17	1510.93		--	--
19.18	1509.08		--	--
19.19	1513.92		--	--
19.2	1509.73		--	--
19.21	1510.73		--	--
19.22	1507.12		--	--
19.23	1507.93		--	--
19.24	1508.72		--	--
19.25	1506.03		--	--
19.26	1504.88		--	--
19.27	1501.88		--	--
19.28	1502.57		--	--
19.29	1501.74		--	--
19.3	1500.21		--	--
19.31	1499.86		--	--
19.32	1499.4		--	--
19.33	1496.3		--	--
19.34	1500.41		--	--
19.35	1500.41		--	--
19.36	1497.28		--	--
19.37	1495.61		--	--
19.38	1497.36		--	--
19.39	1497.73		--	--
19.4	1492.83		--	--
19.41	1494.89		--	--
19.42	1498.09		--	--
19.43	1492.2		--	--
19.44	1490.06		--	--
19.45	1493.79		--	--
19.46	1488.21		--	--
19.47	1490.63		--	--
19.48	1488.65		--	--
19.49	1486.98		--	--
19.5	1487.62		--	--
19.51	1486.44		--	--
19.52	1485.01		--	--
19.53	1480.32		--	--
19.54	1482.41		--	--
19.55	1484.69		--	--
19.56	1485.39		--	--
19.57	1481.42		--	--
19.58	1479.97		--	--
19.59	1483.87		--	--
19.6	1481.79		--	--
19.61	1479.9		--	--
19.62	1477.29		--	--
19.63	1479.1		--	--
19.64	1478.3		--	--
19.65	1479.66		--	--
19.66	1477.43		--	--
19.67	1476.93		--	--
19.68	1476.47		--	--
19.69	1473.62		--	--
19.7	1476.44		--	--
19.71	1472.25		--	--
19.72	1471.28		--	--
19.73	1473.68		--	--
19.74	1469.86		--	--
19.75	1469.46		--	--
19.76	1468.53		--	--
19.77	1467.96		--	--
19.78	1470.89		--	--
19.79	1468.02		--	--
19.8	1467.35		--	--
19.81	1466.51		--	--
19.82	1468.58		--	--
19.83	1462.42		--	--
19.84	1461		--	--
19.85	1464.6		--	--
19.86	1463.2		--	--
19.87	1460.51		--	--
19.88	1462.52		--	--
19.89	1463.83		--	--
19.9	1461.47		--	--
19.91	1461.36		--	--
19.92	1460.74		--	--
19.93	1459.05		--	--
19.94	1461.7		--	--
19.95	1459.15		--	--
19.96	1455.06		--	--
19.97	1455.05		--	--
[truncated: 63,538 more rows]
